# Supplementary material for: Generation of a Highly Biomimetic Organoid, Including Vasculature, Resembling the Native Immature Testis Tissue
Source: Cells. 2021 Jul 5;10(7):1696. doi: 10.3390/cells10071696 (PMC8305979; doi:10.3390/cells10071696)
Supplement: Supplementary file 1 [file cells-10-01696-s001.zip]

Archive with 1 entries (1 files):
- cells-1259323-SI.pdf
